# Supplementary material for: Intra-Articular Delivery of Nanoemulsified Curcumin Ameliorates Joint Degeneration in a Chemically Induced Model of Osteoarthritis
Source: Int J Mol Sci. 2025 Nov 20;26(22):11212. doi: 10.3390/ijms262211212 (PMC12653435; doi:10.3390/ijms262211212)
Supplement: Supplementary file 1 [file ijms-26-11212-s001.zip]

Archive with 7 entries (7 files):
- Supplementary Figure S1.TIF
- Supplementary Table S1.pdf
- Supplementary Table S2.pdf
- Supplementary Table S3.pdf
- Supplementary Table S4.pdf
- Supplementary Table S5.pdf
- Supplementary Table S6.pdf
